# Supplementary material for: ATP5B Is an Essential Factor for Hepatitis B Virus Entry
Source: Int J Mol Sci. 2022 Aug 24;23(17):9570. doi: 10.3390/ijms23179570 (PMC9455612; doi:10.3390/ijms23179570)
Supplement: Supplementary file 1 [file ijms-23-09570-s001.zip]

Archive with 1 entries (1 files):
- ijms-1862638-supplementary.pdf
